# Supplementary material for: Conformational dynamics of RNA G4C2 and G2C4 repeat expansions causing ALS/FTD using NMR and molecular dynamics studies
Source: Nucleic Acids Res. 2023 May 22;51(11):5325–40. doi: 10.1093/nar/gkad403 (PMC10287959; doi:10.1093/nar/gkad403)
Supplement: gkad403_Supplemental_Files [file gkad403_supplemental_files.zip]

Archive with 2 entries (2 files):
- IL_OL3_RO_SHAW.mp4
- Taghavi et al SI.pdf
